# Supplementary material for: Plasma 4-Hydroxyproline Levels Are Associated with Diabetes in Chinese Adults: A Cross-Sectional Analysis
Source: Metabolites. 2026 Jul 4;16(7):467. doi: 10.3390/metabo16070467 (PMC13414147; doi:10.3390/metabo16070467)
Supplement: Supplementary file 1 [file metabolites-16-00467-s001.zip]

Archive with 1 entries (1 files):
- metabolites-4385613-supplementary.pdf
